# Supplementary material for: Computational deconvolution of DNA methylation data from mixed DNA samples
Source: Brief Bioinform. 2024 May 18;25(3):bbae234. doi: 10.1093/bib/bbae234 (PMC11102637; doi:10.1093/bib/bbae234)
Supplement: Supplementary_File_1_bbae234 [file supplementary_file_1_bbae234.xlsx]

## Sheet: Included tools
Method/Tool	Approach	Reviewed in	DOI	Data	Reference	Problem	Output	Availability	Publication date	Journal	Accesses * **	Acesses/month	Citations*	Citations/month	Altmetric*	Altmetric/month	Details
Houseman's CP/QP	Constrained Projection (Least Squares) (CP-LS)	1, 2, 3, 4, 5, 6, 7	https://doi.org/10.1186/1471-2105-13-86	Microarrays	based	deconvolution	Estimated cell counts	R, Python	2012-05-08	BMC Bioinformatics 13	43000	309.353	2033	14.6259	51	0.366906	Assume a one-way ANOVA parameterization for w ( qualitative characterization of cell type); assume a reasonable regression parameterization for z (phenotypes or exposures corresponding to the subject), including an intercept, and for convenience, denote the first column of B0 (counts of the "purified" sample - reference) as μ1, the m × 1 intercept; assume that the DNA assayed in S1 (set of data f…
RefFreeEWAS	Non-Negative Matrix Factorization (NMF)	1, 2, 5, 6, 7	https://doi.org/10.1093/bioinformatics/btu029	Microarrays	free	deconvolution	estimated classes and their proportions	R	2014-01-21	Bioinformatics 30	5036	42.678	403	3.41525	14	0.118644	Reference-free sucessor of Houseman’s CP/QP and precursor of RefFreeCellMix; strategy for error estimation included; relies on a simple projection based on singular value decomposition (SVD); assumed Beta-values are given (not M-values); number of classes must be provided
MethylPurify	Expectation-maximization (EM)	4, 7	https://doi.org/10.1186/s13059-014-0419-x	WGBS, RRBS	free	deconvolution	Mixing ratio of the two components in the whole sample and the methylation level of each component in each qualifying bin across the genome	Python	2014-08-07	Genome Biol 15	12000	107.143	64	0.571429	13	0.116071	Assumption: tumor tissues often contain two major components of cells, that is, tumor and normal; methylation status of each cytosine in a genomic interval is independent. It only reports on two entities
CIBERSORT	nu-Support Vector Regression (nu-SVR)	1, 2, 6, 7	https://doi.org/10.1038/nmeth.3337	Microarrays	based	deconvolution	Corrected fractions for each entity in the reference set	Web-based tool, JAVA, R	2015-03-30	Nat Methods 12	116000	1115.38	6124	58.8846	75	0.721154	The value of n (nu) is hard-coded in the model of the algorithm (3 values are tested in parallel: 0.25, 0.5, and 0.75)
NMF–CP/QP / RefFreeCellMix	Non-Negative Matrix Factorization (NMF)	1, 2, 3, 6, 7	https://doi.org/10.1186/s12859-016-1140-4	Microarrays, WGBS	free	deconvolution	estimated classes (K = (1, 2, 3, …)) and proportions of each one	R	2016-06-29	BMC Bioinformatics 17	11000	123.596	152	1.70787	6	0.0674157	Necessary to specify the number K of assumed cell types
EDec	Non-Negative Matrix Factorization (NMF)	3, 7	https://doi.org/10.1016/j.celrep.2016.10.057	targeted BS-Seq, Microaray, RNA-Seq	free	deconvolution	estimate of the average methylation profiles of constituent cell types and the proportions of constituent cell types in each input sample	R	2016-11-15	Cell Reports 17	-	#VALUE!	66	0.785714	-	-	Number of expected cell types has to be provided.
EpiDISH	Robust Partial Correlations (Least Squares) (RPC - LS)	1, 2, 3, 5, 6, 7	https://doi.org/10.1186/s12859-017-1511-5	Microarrays	based	deconvolution + DMCs	Estimated cell proportions	R	2017-02-13	BMC Bioinformatics 18	10000	123.457	215	2.65432	1	0.0123457	Non-negativity and normalization constraints imposed a-posteriori. Performs differentially methylated CpG analysis
MeDeCom	NMF	3, 4, 7	https://doi.org/10.1186/s13059-017-1182-6	Microarrays	free	deconvolution	latent DNA methylation components (LMCs) and their proportions in each sample	R	2017-03-24	Genome Biol 18	8449	105.612	54	0.675	4	0.05	Assumptions: cell populations of samples consist of a finite number of sub-populations each contributing a distinctive methylation profile; population mixtures are similar but slightly variable across biological samples collected in the same manner; methylation profiles of the samples are a weighted average (mixture) of the methylation profiles associated with the underlying cell types
BayesCCE	Bayesian prior combined with NMF	3, 7	https://doi.org/10.1186/s13059-018-1513-2	Microarrays	semi-free	deconvolution	cell proportions	MATLAB	2018-09-21	Genome Biol 19	5018	80.9355	27	0.435484	17	0.274194	Assumptions: the number of entities present in the samples. It permits imputation of cell counts if for a small part of the samples the cell counts is known
MethAtlas	Non-Negative Least Squares (NNLS) Regression	7	https://doi.org/10.1038/s41467-018-07466-6	Microarrays	based	deconvolution	Corrected fractions for each entity in the reference set	Python	2018-11-29	Nat Commun 9	51000	850	446	7.43333	103	1.71667	Usage of a bootstrap approach to estimate the deconvolution error on the observed matrix
CIBERSORTx	Support Vector Regression with Elastic Net (SVR-EN)	7	https://doi.org/10.1038/s41587-019-0114-2	Microarrays	based	deconvolution	Corrected fractions for each entity in the reference set	R-based web tool (Docker av)	2019-05-06	Nat Biotechnol 37	123000	2236.36	1615	29.3636	156	2.83636	Assumptions: biological mixture samples can be modeled as a system of linear equations; each gene can be analyzed independently; at least some evidence of cell-type-specific differential expression is detectable in bulk tissue samples, even if it is statistically insignificant. Blackboxed
PRISM	Expectation-maximization (EM)	4, 7	https://doi.org/10.1093/bioinformatics/btz327	RRBS	free	deconvolution	Subclonal composition of a sample	Python	2019-07-05	Bioinformatics 35	2913	54.9623	10	0.188679	2	0.0377358	Starts from the BAM files obtained from Bismark
MethylResolver	Least Trimmed Squares Regression	3, 5, 7	https://doi.org/10.1038/s42003-020-01146-2	Microarrays	based	deconvolution	Estimated cell proportions and error metrics	R	2020-08-03	Commun Biol 3	6632	165.8	24	0.6	1	0.025	Assumptions: built a single signature matrix of the common cell types of interest and devised an algorithm that is robust to the unknown content
EPISCORE	Weighted Robust Partial Correlations	3, 7	https://doi.org/10.1186/s13059-020-02126-9	scRNA-Seq, Microarrays, WGBS, RRBS, MeDIP-Seq	based	deconvolution	Estimated cell-type proportions	R	2020-09-04	Genome Biol 21	15000	384.615	39	1	44	1.12821	Assumptions: errors are Gaussianly distributed with a variance that may depend on the specific CpGs
Emeth	Expectation-maximization (EM)	7	https://doi.org/10.1038/s41598-021-84864-9	Microarrays	(partialy) based	deconvolution	Estimated cell proportions	R	2021-03-11	Scientific Reports 11	2438	73.8788	2	0.0606061	1	0.030303	Assumptions: aberrant component has a larger variance; mean value of DNA methylation is a weighted summation of cell type-specific DNA methylation where the weights are cell type proportions. Allows a special cell type without reference, we do assume the proportions of this cell type are known; it cannot handle an arbitrary missing cell type without either cell type-specific reference or cell typ…
Tsisal	SISAL (geometric algorithm)	7	https://doi.org/10.1093/bioinformatics/btaa930	Microarrays	free / based	deconvolution + feature selection	Estimated cell proportions	R	2021-04-15	Bioinformatics 37	1462	47.1613	2	0.0645161	1	0.0322581	If no prior knowloge is available (reference-free) it gives compriensive solutions for the selection of the number of cell types present, their estimated proportions and the features/loci more relevante for each one. When a complete or partial reference is available, it can accuratly assign labels to the anaonimous cell composition estimates
CelFiE	Expectation-maximization (EM)	7	https://doi.org/10.1038/s41467-021-22901-x	WGBS	(partialy) based	deconvolution	Estimeted mixing proportions	Python	2021-05-11	Nat Commun 12	10000	322.581	21	0.677419	26	0.83871	Assumptions: individuals are independent given the true, unknown methylation proportions of each cell type, and the individual-specific cell type proportions; reference data follows bionomial distribution; no intra-cell type heterogeneity, in the sense that each cell in a cell type has identical methylation probability; cfDNA read is drawn from some cell type t at some marker m, and in turn that …
ARIC	weighted υ-SVR	5, 7	https://doi.org/10.1093/bib/bbab362	Microarrays	based	deconvolution	Cell-type fractions	Python	2021-09-01	Briefings in Bioinformatics 23	1027	38.037	2	0.0740741	11	0.407407	Assumptions: linear mixed model
DXM	L1-noem minimization/HMM	4, 7	https://doi.org/10.1093/nar/gkab516	WGBS	free	deconvolution	Estimated fractions of subpopulations	Python (Docker av)	2021-09-20	Nucleic Acids Research 49	2040	78.4615	6	0.230769	10	0.384615	Can only deconvolve accuratly a maximum of 3 entities. Assumptions: independence of reads; errors from bisultife conversion are negligible.
PRMeth	iteratively optimized Non-Negative Matrix Factorization (NMF)	7	https://doi.org/10.1186/s12859-022-04893-7	Microarrays	free / based	deconvolution + feature selection	Estimated cell proportions	R	2022-08-24	BMC Bioinformatics 23	1621	108.067	1	0.0666667	5	0.333333	Also allows reference-free and partial reference deconvolution. Allows for unknown entities fractions
HiTIMED	tumor-type-specific hierarchical model (with Houseman's CP/QP)	7	https://doi.org/10.1186/s12967-022-03736-6	Microarrays	based	deconvolution	Estimated cell proportions	R	2022-11-08	J Transl Med 20	2280	175.385	3	0.230769	9	0.692308	Can profile seventeen cell types from three major tumor microenvironment components (tumor, immune, angiogenic) and provides tumor-type-specific models for twenty carcinoma types (employment of 6 layers).
UXM	NNLS	7	https://doi.org/10.1038/s41586-022-05580-6	WGBS	based	deconvolution	estimation of relative contributions of each cell type	Python	2023-01-04	Nature 613	66000	6000	55	5	210	19.0909	Reference atlas comprised by the percentages of unmethylated fragments for every marker (row) in each cell type (column), instead of beta values (number of methylated CpGs/ total number of CpGs).
CelFEER	Expectation-maximization (EM)	7	https://doi.org/10.1093/nargab/lqad048	WGBS	(partialy) based	deconvolution	Estimated cell-type proportions	Python	2023-06-02	NAR Genom Bioinform 5	1262	210.333	2	0.333333	1	0.166667	CelFiE methodology employed at a read level resolution (usage of alpha values instead of beta-values and read depth)
HiBED	cell-type-specific hierarchical model (with Houseman's CP/QP)	7	https://doi.org/10.3389/fnins.2023.1198243	WGBS, Microarrays	based	deconvolution	Estimated cell-type proportions	R	2023-06-19	Front. Neurosci 17	1794	358.8	0	0	6	1.2	Hierarchical modeling approach to deconvolve GABAergic neurons, glutamatergic neurons, astrocytes, microglial cells, oligodendrocytes, endothelial cells, and stromal cells (employment of 2 layers).
cfSort	Deep neural network (DNN)	7	https://doi.org/10.1073/pnas.2305236120	RRBS	based	deconvolution	Estimated tissue composition	Python	2023-07-03	PNAS 120	6083	1216.6	2	0.4	123	24.6	Two DNNs were utilized for predicting the compositions of 29 tissue types (reduction of the prediction variance). Each DNN comprised three dense hidden layers with fewer nodes and used Rectified Linear Unit (ReLU) activation functions, facilitating individual learning of feature importance and resistance to noise. To ensure stability during training with diverse data, batch normalization layers w…

## Sheet: Excluded tools
Method/Tool	Approach	Reviewed in	DOI	Data	Reference	Problem	Output	Availability	Publication date	Journal	Accesses * **	Acesses/month	Citations*	Citations/month	Altmetric*	Altmetric/month	Details	Excluded due to
SVA	Surrogate Variable Analysis	1, 2, 6	https://doi.org/10.1371/journal.pgen.0030161	RNA-Seq, Microarrays	free	correct for cell-type heterogeneity (removal of confounding factors)	ordered list of significant gene in respect to their true differential expression signal	R	2007-09-28	PLOS Genetics 3	68218	351.639	1600	8.24742	-	-	used originally for gene expression data but introduced later in DNA methylation studies (https://doi.org/10.1186/s13059-016-0935-y)	used to control for the confounding effects of cell-type heterogeneity in DNA methylation association studies in scenarios where no cell-type proportions are available
ISVA	Independent Surrogate Variable Analysis	1, 2	https://doi.org/10.1093/bioinformatics/btr171	Microarrays	free	correct for cell-type heterogeneity (removal of confounding factors)	list of features correlating with a phenotype of interest in the presence of potential confounding factors	R	2011-04-06	Bioinformatics 27	5368	35.3158	229	1.50658	9	0.0592105	Assumption: confounders affect the data in ways that are statistically independent.	used to control for the confounding effects of cell-type heterogeneity in DNA methylation association studies in scenarios where no cell-type proportions are available
RUV-2	Remove Unwanted Variation	1, 2, 6	https://doi.org/10.1093/biostatistics/kxr034	Microarrays	semi free	correct for cell-type heterogeneity (removal of confounding factors)	estimated coefficients of the factor(s) of interest	R	2012-11-17	Bioinformatics 13	8889	67.3409	392	2.9697	13	0.0984848	perform factor analysis on just the negative control genes and incorporate the resulting factors into a linear regression model	used to control for the confounding effects of cell-type heterogeneity by using a set of negative controls
FaST-LMM-EWASher	Factored spectrally transformed Linear Mixed Models + PCA	1, 2, 3, 6	https://doi.org/10.1038/nmeth.2815	Microarrays	free	EWAS accounting for cellular composition (study heterogeneity)	associations between DNA methylation and a phenotype of interest	R, Python	2014-01-26	Nat Methods 11	11000	93.2203	163	1.38136	9	0.0762712	Assumption: no methylation loci in the data are differentially expressed	it can use estimates from deconvolution tools as covariates in the statistical model of FaST-LMM-EWASher to control for cell type heterogeneity but it can't determine proportions
ReFACTor	Sparse PCA	1, 2, 3, 6	https://doi.org/10.1038/nmeth.3809	Microarrays	free	EWAS accounting for cellular composition	list of significant sites	Python, R	2016-03-28	Nat Methods 13	8022	87.1957	160	1.73913	8	0.0869565	Assumption: confounders are affected by a sparse set of methylation sites	it is not used to estimate porportions or classify samples but to mitigate counfounders such as sexs, age, smoking status, ...
CancerLocator	Maximum-likelihood estimation (MLE)		https://doi.org/10.1186/s13059-017-1191-5	Microarrays, WGBS	based	classification	Most likely entity and tumour burden	Java	2017-03-24	Genome Biol 18	36000	450	167	2.0875	319	3.9875	Assumptions: all features and markers are independent of each other; only one type of tumour is possible (this works fine in a minimum case reference (just one healthy and one tumour entity) but not so well in the case of multiple entities). Con: requires large amounts of reference data for the estimation of the parameters of the beta model (α_kt and β_kt)	Classification tool: the proportions from all the entities provided in the reference set are not reported.
BED	Bayesian inference	4	https://doi.org/10.1186/s12859-017-1753-2	RRBS	semi-free	classification	tumour purity; proportion of the epialleles that is different from the normal tissue	R	2017-07-25	BMC Bioinformatics 18	3062	40.2895	13	0.171053	2	0.0263158	Only for two components: tumour and normal; Assumed that each observed read can be attributed to one of Q epialleles. It uses sorterd BAM files	It functions more like a classifier able to predict the tumour percentage based on the epiallele information
Random Forest (RF)	RF		https://doi.org/10.1038/nature26000	Microarrays, WGBS	based	classification	Calibrated scores represent an estimated probability measure of methylation class assignment	R	2018-03-14	PNAS 100	88000	1294.12	1574	23.1471	496	7.29412	Decision trees: advantage - that they are non-parametric and do not rely on any distributional assumptions; disadvantages - often tend to overfit the data and that they have a weak prediction performance. Implementations: each tree is fitted using training datasets that are generated by drawing bootstrap samples; at each node only a random subset of the available variables is used to find an opti…	Classification tool: the proportions from all the entities provided in the reference set are not reported.
CancerDetector	Maximum-likelihood estimation (MLE)		https://doi.org/10.1093/nar/gky423	Microarrays, WGBS	based	classification	Most likely entity and tumour burden	Python	2018-06-12	Nucleic Acids Research 46	17959	272.106	127	1.92424	42	0.636364	Assumptions: all features and markers are independent of each other; only one type of tumour is possible. Extention of CancerLocator but read-based instead of beta-value-based	Classification tool: the proportions from all the entities provided in the reference set are not reported.
MethylCIBERSORT	limma-based pairwise comparison	3, 5	https://doi.org/10.1038/s41467-018-05570-1	Microarrays	based	DMPs	Signature and sample matrices with DMP selection	R	2018-08-13	Nat Commun 9	23000	365.079	142	2.25397	25	0.396825	Signature matrix (reference set) uses the mean values for each probe and cell type; for use with CIBERSORT beta values (0 - 1) are converted to percentages (0 - 100)	It does not perform deconvolution. Requires CIBERSORT to perform that step while only performing DMP selection and matrix preprocessing
CONFINED	Canonical Correlation Analysis	3	https://doi.org/10.1186/s13059-019-1743-y	Microarrays	free	Separation of technical and biological variation	List of ranked sites and metrics regarding the fitness of the data	R, C++	2019-07-12	Genome Biol 20	3379	63.7547	3	0.0566038	27	0.509434	Uses two matrices: one with information regarding the endividual samples and the second regading the phenotype of said sample. Assumptions: same treatment across all samples; biological variabilityb across the two datasets is shared; number of features is larger than the number of samples; sites with highest scores will be representative of the features	Reports list of biological relevant sites not the proportions of cell types
TCA	Tensor Composition Analysis	3	https://doi.org/10.1038/s41467-019-11052-9	Microarrays	free	model methylation signals at cell-type-specific resolution from tissue-level bulk data	List of features relevante regarding a certain question and metrics assossiated	R	2019-07-31	Nat Commun 10	14000	269.231	58	1.11538	12	0.230769	Can require larges amounts of data for each cell type to be able to infer relevante features. Assumptions: the methylation levels that correlate with specific cell types of an individual are cominf from a distribution shared across all individual of the same group; individual samples are independent but also different in their means and variances	Requires the cell proportions to be given as an input instead of this measearement being an output
TOAST	Differential analysis	3, 5, 6	https://doi.org/10.1186/s13059-019-1778-0	Microarrays	based	feature selection	List of most variant features	R	2019-09-04	Genome Biol 20	6563	128.686	32	0.627451	9	0.176471	Assumption: number of entity types present. The R package includes integration of functions released by deconvolution tools such as TSISAL and RefFreeCellMix	It does not perform deconvolution, it aids the results of both reference free-and reference-based deconvolution methods. The actual deconvolution tool is tsisal (a function included in this package)
ICA	Independent component analysis	3	https://doi.org/10.3390/ijms20184414	Microarrays	free	Dimension reduction, confounding factor adjustment	noise-free data, with removal of thectical variability	R, Python	2019-09-07	Int. J. Mol. Sci. 20	6731	131.98	48	0.941176	1	0.0196078	Assumptions: measurable elementary quantity such as expression of a single gene is a result of weighted summation of some latent, and not always directly observable, factor activities which should have associated numerical values.	Although it deparated the data in a visual representation it does not calculate cell proportions. It can provide some variables that can then be implemented in certain deconvolution methods
csmFinder + coMethy	PCA	4	https://doi.org/10.1186/s13072-019-0310-9	snmC-seq, WGBS	semi-free	feature selection	cell-type specific loci	R, Python + R	2019-11-11	Epigenetics & Chromatin 12	2688	54.8571	2	0.0408163	1	0.0204082	Pipeline for analysis of methylation data. It groups regions by similatiry of methylation pattern (hypo, mid or hyper-methylated), applies PCA do determine the regions to select for follow-up analysis and finally applies NMF for decomposition of the sample methylome based on bthe previous results	The tool imports MeDeCom to perform the NMF deconvolution analysis and retrieve the pergentages
CDSeq	Latent Dirichlet allocation (LDA)	6	https://doi.org/10.1371/journal.pcbi.1007510	RNA-Seq	free	deconvolution	cell-type-specific expression profiles and the cell-type proportions for each sample	R, MATLAB	2019-12-02	PLOS Comp Bio 15	17295	360.312	42	0.875	-	-		Used uniquely for gene expression. Not described for DNA-methylation data
CluBCpG / PReLIM	DBSCAN Clustering / Random Forest	3, 4	https://doi.org/10.1186/s13059-020-02065-5	WGBS	based	Identifying cell populations in WGBS reads	genome-wide summary of read clusters annotated by bin and detailing genomic location, methylation patterns, number of reads, and sample of origin	Python	2020-07-01	Genome Biol 21	8644	210.829	16	0.390244	47	1.14634	Assumption: variation limited to single or small numbers of CpGs reflects stochastic processes	Not actually a tools for cell-type decomposition

## Sheet: Legends
Reviewed in
Review/benchmarking article	DOI	Year
1	https://doi.org/10.2217/epi-2016-0153	2017
2	https://doi.org/10.1093%2Fhmg%2Fddx275	2017
3	https://doi.org/10.1038/s43588-021-00038-7	2021
4	https://doi.org/10.1093/bib/bbac248	2022
5	https://doi.org/10.1093/bib/bbac449	2022
6	https://doi.org/10.1016/j.csbj.2021.12.001	2022
7	ours	2024
Legend:
* Data retrieved on:			2023-12-12
** Some of the values over 10k are aprowimated to the 1k (the way they are reported in the papers)
