# Supplementary material for: Computational deconvolution of DNA methylation data from mixed DNA samples
Source: Brief Bioinform. 2024 May 18;25(3):bbae234. doi: 10.1093/bib/bbae234 (PMC11102637; doi:10.1093/bib/bbae234)
Supplement: Supplementary_File_2_bbae234 [file supplementary_file_2_bbae234.xlsx]

## Sheet: Sheet1
Platform	Methods	Advantages	Disadvantages
Methylation array	Infinium Human Methylation BeadChip	high throughput; reproducibility; cost-effective; standardized protocols; considerable sensitivity	limited coverage due to probe usage; inflexible; higher DNA input requirement; more prone to batch effects; not compatible with some of the newer deconvolution tools
Sequencing	WGBS, EM-seq	genome-wide coverage; single-nucleotide resolution; quantitative measurement; reduced bias; detection of different methylation types	higher cost; higher complexity; high DNA input requirement; complex computational analysis; more data storage needed; detection limitations regarding lower-abundance events
	RRBS, targeted BS/EM-seq	enrichment of CpG rich regions or targeted region selection; reduced sequencing costs; reduced DNA input requirements; reduced complexity	limited genome coverage; bias and coverage variability; complexity of library preparation; complex computational analysis
	Nanopore sequencing	detection of several epigenetic base modifications; portable; real-time sequencing; direct retrieval of also genomic data; long read lengths; minimal sample preparation	higher error rates; lower base-calling accuracy; high cost; lower read quality; higher signal-to-noise ratio; higher data storage requirements
